# Supplementary material for: Electropolymerized 4-Aminobenzoic Acid Based Voltammetric Sensor for the Simultaneous Determination of Food Azo Dyes
Source: Polymers (Basel). 2022 Dec 11;14(24):5429. doi: 10.3390/polym14245429 (PMC9783049; doi:10.3390/polym14245429)
Supplement: Supplementary file 1 [file polymers-14-05429-s001.zip]

Archive with 1 entries (1 files):
- polymers-2067724-supplementary.pdf
